# Supplementary material for: Hydroelectric Dam May Impact the Microbiome of an Endangered Northern Map Turtle (Graptemys geographica) Population
Source: Curr Microbiol. 2026 Mar 28;83(5):264. doi: 10.1007/s00284-026-04846-w (PMC13032988; doi:10.1007/s00284-026-04846-w)
Supplement: Supplementary file 1 — Supplementary Material 1 [file 284_2026_4846_MOESM1_ESM.xlsx]

## Sheet: Sheet1
Swab Type	Comparison	Taxonomic Group	Name	p-val	q-val	LFC w value	enriched/depleted?
Both	cloacal to oral	Phylum	Proteobacteria	0.000126	0.003274	-3.83429	depleted
Both	cloacal to oral	phylum	[Thermi]	0.000933	0.023317	-3.31008	depleted
Both	cloacal to oral	Family	Deinococcaceae	1.11876e-06	0.000220395	-4.86951	depleted
Both	cloacal to oral	Class	Deinococci	1.49239e-09	2.96986e-07	6.04519	enriched
Both	cloacal to oral	Family	Xanthomonadaceae	6.78008e-07	0.000134245	-4.96756	depleted
Both	cloacal to oral	Order	Burkholderiales	4.3065e-05	0.00835461	4.09039	enriched
Both	cloacal to oral	Family	Intrasporangiaceae	0.000124347	0.0239991	-3.83739	depleted
Both	cloacal to oral	Family	Listeriaceae	3.16684e-06	0.000617533	-4.65969	depleted
Both	cloacal to oral	Family	Alcaligenaceae	0.00020435	0.0392353	-3.71358	depleted
Both	cloacal to oral	Order	Sphingobacteriales	2.76545e-06	0.000542029	-4.68751	depleted
Both	cloacal to oral	Genus	Acidovorax	5.83393e-08	2.04188e-05	5.42382	enriched
Both	cloacal to oral	Species	Brachymonas petroleovorans	0.000167759	0.0561992	-3.76319	depleted
Both	cloacal to oral	Species	Psychrobacter meningitidis	3.83257e-05	0.0129924	4.11735	enriched
Both	cloacal to oral	Genus	Herminiimonas	1.34301e-07	4.68712e-05	5.27288	enriched
Both	cloacal to oral	Species	Filimonas lacunae	7.82433e-12	2.75416e-09	6.84173	enriched
Both	cloacal to oral	Species	Listeria seeligeri	2.61624e-06	0.000905218	-4.69886	depleted
Both	cloacal to oral	Species	Methylovirgula ligni	5.07837e-05	0.0171141	-4.05199	depleted
Both	cloacal to oral	Genus	Hoeflea	9.31936e-06	0.00320586	-4.43239	depleted
Both	cloacal to oral	Species	Agitococcus lubricus	2.36661e-05	0.0080938	-4.22716	depleted
Both	cloacal to oral	Genus	Bacillus	0.000113917	0.0382762	-3.85886	depleted
Both	cloacal to oral	Family	[Weeksellaceae]	2.56868e-05	0.00875922	-4.20868	depleted
Both	cloacal to oral	Genus	Lysobacter	4.26704e-06	0.00147213	-4.59793	depleted
Both	cloacal to oral	Species	Bordetella holmesi	1.17218e-05	0.00402058	-4.3827	depleted
Cloacal	below to above	phylum	Proteobacteria	1.1e-05	0.000281	-4.39175	depleted
Cloacal	below to above	phylum	Bacteroidetes	9e-06	0.000223	-4.45059	depleted
Cloacal	below to above	phylum	Fusobacteria	0.000203	0.00446	-3.71557	depleted
Cloacal	below to above	phylum	Chlorobi	0.000119	0.002726	-3.84913	depleted
Cloacal	below to above	phylum	planctomycetes	3e-06	9.1e-05	4.64595	enriched
Cloacal	below to above	phylum	Gemmatimonadetes	1.4e-05	0.00033	4.3481	enriched
Cloacal	below to above	family	Comamonadaceae	0.000242613	0.0497	-3.66993	depleted
Cloacal	below to above	family	Fusobacteriaceae	7.61523e-05	0.0159158	-3.9562	depleted
Cloacal	below to above	family	Xanthomonadaceae	2.66902e-10	5.81847e-08	-6.31688	depleted
Cloacal	below to above	family	Aeromonadaceae	0.000174009	0.0360198	-3.75404	depleted
Cloacal	below to above	order	[Saprospirales]	1.06741e-06	0.000228425	-4.87879	depleted
Cloacal	below to above	family	Methylococcaceae	5.25479e-09	1.12978e-06	-5.8389	depleted
Cloacal	below to above	family	Porphyromonadaceae	8.11936e-05	0.0168883	-3.94085	depleted
Cloacal	below to above	family	Methylobacteriaceae	2.49775e-05	0.00529523	4.215	enriched
Cloacal	below to above	family	Microbacteriaceae	0.0429348	3.42421e-07	2.02434	enriched
Cloacal	below to above	family	Rikenellaceae	0.000228935	0.0471606	-3.68474	depleted
Cloacal	below to above	family	Gemmataceae	1.07122e-05	0.00228171	4.40227	enriched
Cloacal	below to above	family	Micromonosporaceae	3.36922e-05	0.00710905	4.14696	enriched
Cloacal	below to above	family	Gaiellaceae	3.40063e-09	7.34536e-07	5.91099	enriched
Cloacal	below to above	species	Novosphingobium nitrogenifigens	2.81557e-05	0.010615	-4.18789	depleted
Cloacal	below to above	species	Lysobacter ximonensis	1.14456e-06	0.000446	-4.865	depleted
Cloacal	below to above	genus	Aeromonas	4.51614e-05	0.01671	-4.07935	depleted
Cloacal	below to above	genus	Runella	4.79532e-05	0.017695	-4.06539	depleted
Cloacal	below to above	species	Nitrobacteria hamadaniensis	8.88901e-05	0.032623	-3.91907	depleted
Cloacal	below to above	species	Macellibacteroides fermentans	4.24006e-07	0.000166	-5.05785	depleted
Cloacal	below to above	genus	Ferruginibacter	2.53051e-05	0.009565	-4.21206	depleted
Cloacal	below to above	species	Clostridium metallolevans	0.000118409	0.043101	-3.8494	depleted
Cloacal	below to above	genus	Alistipes	3.02853e-05	0.011387	-4.17131	depleted
Cloacal	below to above	species	Paracoccus kawasakiensis	4.46689e-06	0.001724	-4.58838	depleted
Cloacal	below to above	genus	Porphyrobacter	4.0782e-05	0.01513	-4.103	depleted
Cloacal	below to above	genus	Clostridium	0.000195126	0.012056	-4.15768	depleted
Cloacal	below to above	species	Clostridium methylpentosum	3.84183e-05	0.014368	-4.11679	depleted
Cloacal	below to above	species	Clostridium cellulovorans	1.37877e-05	0.005253	-4.34722	depleted
Cloacal	below to above	species	Haematobacter massiliensis	0.000101948	0.037313	-3.88591	depleted
Cloacal	below to above	species	Gaiella occulta	1.35288e-07	5.4e-05	5.27153	depleted
Cloacal	below to above	species	Parabacteroides gordonii	3.97202e-05	0.014776	-4.1091	depleted
Cloacal	below to above	species	Gemmiger formicilis	5.49907e-05	0.020237	-4.03334	depleted
Cloacal	below to above	species	Haloferula helveola	6.08755e-06	0.002344	-4.52333	depleted
Cloacal	below to above	species	Ferruginibacter alkalilentus	2.74904e-07	0.000108	-5.13989	depleted
Cloacal	below to above	species	Succinispira mobilis	3.01542e-06	0.00117	-4.66977	depleted
Cloacal	below to above	genus	Methylosarcina	1.01635e-07	4e-05	-5.32378	depleted
Cloacal	below to above	species	Roseomonas lacus	1.72286e-05	0.00653	-4.29808	depleted
Cloacal	below to above	genus	Polyangium	1.06697e-05	0.004087	-4.40314	depleted
Cloacal	male to female	phylum	Acidobacteria	1.35376e-05	0.000352	4.35123	enriched
Cloacal	male to female	phylum	Verrucomicrobia	0.00130661	0.032665	3.21452	enriched
Cloacal	male to female	phylum	Gemmatimonadetes	8.15111e-07	2.2e-05	4.93171	enriched
Cloacal	male to female	family	Moraxellaceae	0.000145034	0.031037	-3.79942	depleted
Cloacal	male to female	family	Mycobacteriaceae	1.43382e-07	3.1e-05	5.26086	enriched
Cloacal	male to female	family	ACK-M1	4.77382e-05	0.010311	4.06643	enriched
Cloacal	male to female	family	Gaiellaceae	0.000183691	0.038942	3.74045	enriched
Cloacal	male to female	family	Ellin6075	0.000162369	0.034585	3.77135	enriched
Cloacal	male to female	family	Isosphaeraceae	6.28983e-07	0.000136	4.9821	enriched
Cloacal	juvenile to adult	phylum	Bacteroidetes	3.07348e-05	0.000738	4.16795	enriched
Cloacal	juvenile to adult	phylum	Proteobacteria	0.000385191	0.008859	3.55003	enriched
Cloacal	juvenile to adult	phylum	Cyanobacteria	9.17596e-07	2.4e-05	4.90853	enriched
Cloacal	juvenile to adult	phylum	TM7	1.12842e-07	3e-06	5.30473	enriched
Cloacal	juvenile to adult	family	Rhodobacteraceae	1.45922e-08	3.15192e-06	5.66629	enriched
Cloacal	juvenile to adult	class	Betaproteobacteria	0.000160157	0.0328323	3.77477	enriched
Cloacal	juvenile to adult	family	Sphingomonadaceae	2.07473e-06	0.000435694	4.74601	enriched
Cloacal	juvenile to adult	family	Aeromonadaceae	2.34414e-07	5.01646e-05	5.16974	enriched
Cloacal	juvenile to adult	order	[Saprospirales]	1.87161e-06	0.00039491	4.76682	enriched
Cloacal	juvenile to adult	family	Xanthobacteraceae	7.07401e-05	0.0145725	3.97378	enriched
Cloacal	juvenile to adult	order	Sphingomonadales	8.20835e-11	1.78942e-08	6.49673	enriched
Cloacal	juvenile to adult	family	Methylococcaceae	1.02853e-06	0.000218049	4.8861	enriched
Cloacal	juvenile to adult	family	Beijerinckiaceae	3.4167e-07	7.27757e-05	5.09888	enriched
Cloacal	juvenile to adult	family	Polyangiaceae	2.39647e-05	0.00498465	4.22434	enriched
Cloacal	juvenile to adult	order	Synechococcales	3.49804e-05	0.00724094	4.13836	enriched
Cloacal	juvenile to adult	family	Flammeovirgaceae	1.81414e-07	3.90041e-05	5.21744	enriched
Oral	below to above	phylum	Firmicutes	0.001127	0.024804	-3.25663	depleted
Oral	below to above	phylum	Bacteroidetes	0.000106	0.002427	3.87758	enriched
Oral	below to above	phylum	[Thermi]	9.2e-05	0.0022	3.91166	enriched
Oral	below to above	family	Bacillaceae	2e-06	0.000338	-4.75595	depleted
Oral	below to above	family	Enterobacteriaceae	2.1e-05	0.003623	-4.24937	depleted
Oral	below to above	family	Xanthomonadaceae	9e-06	0.001576	4.43346	depleted
Oral	below to above	family	Planococcaceae	2.6e-05	0.004407	-4.20394	depleted
Oral	below to above	family	Intrasporangiaceae	7.5e-05	0.012272	-3.96039	depleted
Oral	below to above	order	[Rhodothermales]	0.000217	0.035433	3.69791	enriched
Oral	below to above	family	Phyllobacteriaceae	6.9e-05	0.011335	3.98075	enriched
Oral	below to above	class	Anaerolineae	4.9e-05	0.008078	-4.06197	depleted
Oral	below to above	genus	Lysobacter	2.79923e-08	8.03378e-06	5.55355	enriched
Oral	below to above	species	Staphylococcus saprophyticus	3.85661e-07	0.000109528	-5.0759	depleted
Oral	below to above	genus	Massilia	8.70583e-12	2.50728e-09	-6.82642	depleted
Oral	below to above	genus	Acinetobacter	7.9096e-06	0.00219887	-4.46762	depleted
Oral	below to above	genus	Neisseria	3.68473e-07	0.000105015	-5.08456	depleted
Oral	below to above	species	Alkanindiges illinoisensis	0.000108837	0.0298212	-3.87	depleted
Oral	below to above	genus	Gardnerella	4.55472e-05	0.0125255	-4.07737	depleted
Oral	below to above	species	Desulfuromonas michiganensis	1.47174e-05	0.00407671	-4.33288	depleted
Oral	below to above	species	Methylosarcina lacus	3.77358e-05	0.0104151	-4.12092	depleted
Oral	below to above	species	Leptolinea tardivitalis	0.000137264	0.037473	-3.81305	depleted
Oral	below to above	species	Abiotrophia defectiva	0.000150575	0.0409564	-3.79012	depleted
Oral	below to above	genus	Bacillus	1.59187e-06	0.000445724	-4.79934	depleted
Oral	male to female	phylum	Bacteroidetes	7e-06	0.000154	-4.5036	depleted
Oral	male to female	phylum	[Thermi]	9.5e-05	0.002082	-3.90398	depleted
Oral	male to female	phylum	Gemmatimonadetes	5e-06	0.000118	-4.56791	depleted
Oral	male to female	family	Moraxellaceae	0.000288638	0.047337	3.62529	enriched
Oral	male to female	family	Intrasporangiaceae	3.43336e-05	0.005734	4.14264	enriched
Oral	male to female	family	Caulobacteraceae	0.000123366	0.020479	3.83934	enriched
Oral	male to female	family	Listeriaceae	3.77285e-08	6e-06	5.50117	enriched
Oral	male to female	family	[Chromatiaceae]	1.00375e-07	1.7e-05	-5.32604	depleted
Oral	male to female	family	Cryomorphaceae	0.000200305	0.03305	-3.71863	depleted
Oral	male to female	family	Veillonellaceae	1.26172e-05	0.00212	4.36664	enriched
Oral	male to female	species	Listeria seeligeri	1.25044e-07	3.6e-05	5.28596	enriched
Oral	male to female	genus	Rheinheimera	5.25782e-09	2e-06	-5.8388	depleted
Oral	male to female	family	Methylobacteriaceae	9.64089e-05	0.027284	-3.89946	depleted
Oral	adult to juvenile	family	Enterobacteriaceae	3.4e-05	0.00574	-4.14646	depleted
Oral	adult to juvenile	family	Planococcaceae	1.1e-05	0.001865	-4.39834	depleted
Oral	adult to juvenile	species	Staphylococcus saprophyticus	6.19725e-06	0.001779	-4.51955	depleted
Oral	adult to juvenile	species	Deinococcus aquatilis	2.78533e-05	0.007966	-4.19034	depleted
Oral	hatchling to juvenile	family	Deinococcaceae	0.000206436	0.0338555	-3.71101	depleted
Oral	hatchling to juvenile	order	Herpetosiphonales	3.99823e-07	6.67705e-05	-5.06904	depleted
Oral	hatchling to juvenile	family	Dethiosulfovibrionaceae	3.19107e-07	5.36101e-05	5.1118	enriched
Oral	hatchling to juvenile	family	Pseudomonadaceae	1.87895e-07	3.17542e-05	5.21093	enriched
Oral	hatchling to juvenile	family	Methylobacteriaceae	3.3204e-05	0.00547865	4.1503	enriched
Oral	hatchling to juvenile	family	Geodermatophilaceae	1.98567e-16	3.37563e-14	8.22294	enriched
Oral	hatchling to juvenile	family	[Tissierellaceae]	7.18425e-31	1.22851e-28	11.5523	enriched
Oral	hatchling to juvenile	genus	Deinococcus	3.03674e-08	8.65471e-06	-5.5393	depleted
Oral	hatchling to juvenile	species	Deinococcus aquatilis	2.25242e-17	6.44191e-15	-8.47997	depleted
Oral	hatchling to juvenile	species	Albidovulum inexpectatum	1.5185e-07	4.31255e-05	-5.2503	depleted
Oral	hatchling to juvenile	genus	Dethiosulfovibrio	1.54762e-07	4.37975e-05	5.2468	enriched
Oral	hatchling to juvenile	genus	Pseudomonas	7.62348e-07	0.00021422	4.94477	enriched
Oral	hatchling to juvenile	family	Nocardioidaceae	3.07237e-41	8.8177e-39	13.4502	enriched
Oral	hatchling to juvenile	genus	Anaerococcus	9.00157e-92	2.59245e-89	20.3175	enriched
Oral	hatchling to adult	phylum	Firmicutes	5.72617e-12	1.31702e-10	6.8863	enriched
Oral	hatchling to adult	phylum	Proteobacteria	2.77124e-06	5.8196e-05	4.68708	enriched
Oral	hatchling to adult	phylum	Actinobacteria	1.94662e-34	4.6719e-33	12.238	enriched
Oral	hatchling to adult	phylum	Synergistetes	4.18959e-11	9.21709e-10	6.59721	enriched
Oral	hatchling to adult	phylum	Verrucomicrobia	0.000138985	0.0027797	-3.80997	depleted
Oral	hatchling to adult	phylum	Crenarchaeota	0.00111571	0.0211984	3.2596	enriched
Oral	hatchling to adult	family	Bacillaceae	5.97522e-06	0.000902259	4.52726	enriched
Oral	hatchling to adult	family	Enterobacteriaceae	8.78935e-06	0.00130961	4.445	enriched
Oral	hatchling to adult	family	Deinococcaceae	9.81462e-07	0.000152127	-4.89532	depleted
Oral	hatchling to adult	class	Deinococci	0.000192695	0.0275553	-3.72841	depleted
Oral	hatchling to adult	family	Flavobacteriaceae	1.60047e-24	2.73681e-22	-10.2208	depleted
Oral	hatchling to adult	family	Planococcaceae	9.90245e-11	1.624e-08	6.46843	enriched
Oral	hatchling to adult	family	Dethiosulfovibrionaceae	9.54906e-08	1.52785e-05	5.3351	enriched
Oral	hatchling to adult	phylum	Cyanobacteria	2.81731e-08	4.53587e-06	-5.55243	depleted
Oral	hatchling to adult	family	Erythrobacteraceae	4.09905e-06	0.000631253	-4.6063	depleted
Oral	hatchling to adult	family	Pseudomonadaceae	4.76455e-15	7.90915e-13	7.83298	enriched
Oral	hatchling to adult	family	Intrasporangiaceae	5.68473e-06	0.000869764	4.53779	enriched
Oral	hatchling to adult	order	Bacteroidales	1.01065e-14	1.66757e-12	-7.73791	depleted
Oral	hatchling to adult	order	Actinomycetales	2.03083e-07	3.18839e-05	5.19649	enriched
Oral	hatchling to adult	family	Xanthobacteraceae	6.22449e-06	0.000933674	-4.51862	depleted
Oral	hatchling to adult	order	Sphingomonadales	1.56838e-07	2.47804e-05	-5.24435	depleted
Oral	hatchling to adult	family	Neisseriaceae	0.000162907	0.0234586	3.77052	enriched
Oral	hatchling to adult	family	Bdellovibrionaceae	0.000248602	0.0350529	-3.6637	depleted
Oral	hatchling to adult	family	Nocardioidaceae	5.11281e-09	8.28276e-07	5.84346	enriched
Oral	hatchling to adult	family	Streptococcaceae	5.72022e-06	0.000869764	4.53648	enriched
Oral	hatchling to adult	family	Methylobacteriaceae	5.40558e-05	0.00789214	4.03736	enriched
Oral	hatchling to adult	order	Stramenopiles	0.000233264	0.0331235	-3.67997	depleted
Oral	hatchling to adult	class	Gammaproteobacteria	1.22769e-10	2.00114e-08	-6.43587	depleted
Oral	hatchling to adult	family	Rhodocyclaceae	1.22811e-07	1.95269e-05	-5.28926	depleted
Oral	hatchling to adult	family	Bradyrhizobiaceae	5.62215e-16	9.38899e-14	8.09724	enriched
Oral	hatchling to adult	family	Geodermatophilaceae	4.68294e-20	7.91417e-18	9.17108	enriched
Oral	hatchling to adult	family	Hyphomicrobiaceae	5.77783e-05	0.00837786	-4.0217	depleted
Oral	hatchling to adult	family	[Tissierellaceae]	3.5224e-16	5.91763e-14	8.15395	enriched
Oral	hatchling to adult	family	Cytophagaceae	5.06356e-05	0.00744343	-4.05267	depleted
Oral	hatchling to adult	species	Bergeyella zoohelcum	1.54462e-45	4.44851e-43	-14.1633	depleted
Oral	hatchling to adult	genus	Deinococcus	4.70629e-32	1.346e-29	-11.7842	depleted
Oral	hatchling to adult	species	Inhella inkyongensis	1.93948e-29	5.50813e-27	-11.2656	depleted
Oral	hatchling to adult	species	Staphylococcus saprophyticus	3.24987e-07	8.35216e-05	5.10835	enriched
Oral	hatchling to adult	order	Herpetosiphonales	0.00014662	0.0362152	-3.79672	depleted
Oral	hatchling to adult	species	Brachymonas petroleovorans	3.28435e-21	9.22903e-19	-9.45326	depleted
Oral	hatchling to adult	species	Albidovulum inexpectatum	3.40738e-15	9.43844e-13	-7.875	depleted
Oral	hatchling to adult	species	Sphingomonas suberifaciens	4.13023e-10	1.12342e-07	6.24902	enriched
Oral	hatchling to adult	genus	Dethiosulfovibrio	7.71308e-10	2.08253e-07	6.15072	enriched
Oral	hatchling to adult	species	Novosphingobium nitrogenifigens	5.23479e-08	1.38198e-05	-5.44315	depleted
Oral	hatchling to adult	genus	Massilia	4.71293e-06	0.00119237	4.57718	enriched
Oral	hatchling to adult	genus	Pseudomonas	6.03033e-17	1.67643e-14	8.36463	enriched
Oral	hatchling to adult	genus	Acinetobacter	0.000170633	0.0419756	3.75894	enriched
Oral	hatchling to adult	genus	Novosphingobium	1.57586e-09	4.23907e-07	-6.0364	depleted
Oral	hatchling to adult	species	Trachelomonas volvocinopsis	9.12324e-08	2.37204e-05	-5.34337	depleted
Oral	hatchling to adult	species	Flavobacterium frigidarium	1.45431e-08	3.85392e-06	-5.66687	depleted
Oral	hatchling to adult	genus	Neisseria	1.01845e-10	2.79056e-08	6.46419	enriched
Oral	hatchling to adult	species	Flavobacterium columnare	6.02847e-05	0.0149506	-4.01169	depleted
Oral	hatchling to adult	genus	Bdellovibrio	1.93134e-05	0.00484767	-4.27268	depleted
Oral	hatchling to adult	genus	Rheinheimera	0.000196342	0.0477111	-3.72368	depleted
Oral	hatchling to adult	species	Paracoccus kawasakiensis	3.38177e-06	0.000858969	-4.64616	depleted
Oral	hatchling to adult	species	Novosphingobium resinovorum	5.23479e-08	2.51907e-05	-5.33177	depleted
Oral	hatchling to adult	genus	Herbaspirillum	8.02153e-08	2.09362e-05	-5.36664	depleted
Oral	hatchling to adult	genus	Anaerococcus	3.87246e-32	1.1114e-29	11.8007	enriched
